# Supplementary material for: Genomic-Wide Association Markers and Candidate Genes for the High-Protein Trait in Storage Roots of Cassava (Manihot esculenta)
Source: Plants (Basel). 2025 Oct 15;14(20):3162. doi: 10.3390/plants14203162 (PMC12566772; doi:10.3390/plants14203162)
Supplement: Supplementary file 1 [file plants-14-03162-s001.zip]

Archive with 1 entries (1 files):
- plants-3825755-supplementary.pdf
